# Supplementary material for: The Guanine Exchange Factor SsEFA6 Participates in Appressorium Formation and Virulence in Sclerotinia sclerotiorum
Source: J Fungi (Basel). 2025 Nov 20;11(11):821. doi: 10.3390/jof11110821 (PMC12653896; doi:10.3390/jof11110821)
Supplement: Supplementary file 1 [file jof-11-00821-s001.zip]

Archive with 1 entries (1 files):
- jof-3894486-supplementary.pdf
